# Supplementary material for: Fluid Management, Intra-Abdominal Hypertension and the Abdominal Compartment Syndrome: A Narrative Review
Source: Life (Basel). 2022 Sep 6;12(9):1390. doi: 10.3390/life12091390 (PMC9502789; doi:10.3390/life12091390)
Supplement: Supplementary file 1 [file life-12-01390-s001.zip]

Archive with 1 entries (1 files):
- life-1838627-supplementary.pdf
